# Supplementary material for: Bioinformatics analysis to explore biomarkers and mechanisms of action associated with endoplasmic reticulum stress and ferroptosis in Parkinson’s disease
Source: PLoS One. 2025 Aug 8;20(8):e0328682. doi: 10.1371/journal.pone.0328682 (PMC12333997; doi:10.1371/journal.pone.0328682)
Supplement: S1 Table — (CSV) [file pone.0328682.s011.csv]

Number	genes name
1	ABCA1
2	ABCA7
3	ABCC6
4	ABCC8
5	ABCD1
6	ABCD4
7	ABCG1
8	ABL1
9	ACBD3
10	ACE
11	ACER1
12	ACER3
13	ACP1
14	ACSF3
15	ACSL3
16	ACSL4
17	ACTA1
18	ACTB
19	ACTC1
20	ACTG1
21	ADAMTS13
22	ADAMTSL1
23	ADCYAP1
24	ADCYAP1R1
25	ADIPOQ
26	ADRB2
27	AFG3L2
28	AGER
29	AGPAT1
30	AGPAT2
31	AGR2
32	AGR3
33	AGRN
34	AGT
35	AGTR1
36	AHCYL1
37	AIFM1
38	AIMP1
39	AKAP6
40	AKAP9
41	AKR1B1
42	AKT1
43	ALB
44	ALDH3A2
45	ALG1
46	ALG11
47	ALG13
48	ALG14
49	ALG2
50	ALOX15
51	ALOX5
52	ALPL
53	ALPP
54	AMFR
55	ANK1
56	ANK2
57	ANKLE2
58	ANKS4B
59	ANKZF1
60	ANXA2
61	ANXA5
62	APAF1
63	APEX1
64	APOA1
65	APOB
66	APOE
67	APP
68	AQP11
69	ARF1
70	ARFGAP2
71	ARL6IP1
72	ARL6IP5
73	ARRB1
74	ARSA
75	ARSH
76	ASL
77	ASPH
78	ATF1
79	ATF2
80	ATF3
81	ATF4
82	ATF6
83	ATF6B
84	ATG10
85	ATG14
86	ATG7
87	ATG9A
88	ATL1
89	ATL2
90	ATL3
91	ATM
92	ATP13A1
93	ATP13A2
94	ATP1A1
95	ATP1A3
96	ATP2A1
97	ATP2A2
98	ATP2A3
99	ATP2C1
100	ATP5MK
101	ATP7A
102	ATR
103	ATXN2
104	ATXN2L
105	ATXN3
106	AUP1
107	AVP
108	B2M
109	BACE1
110	BAD
111	BAG3
112	BAG6
113	BAK1
114	BAX
115	BBC3
116	BCAP29
117	BCAP31
118	BCHE
119	BCL2
120	BCL2L1
121	BCL2L10
122	BCL2L11
123	BDNF
124	BECN1
125	BET1
126	BFAR
127	BGLAP
128	BHLHA15
129	BID
130	BIRC2
131	BLZF1
132	BMP2
133	BNIP1
134	BOK
135	BRAF
136	BRCA1
137	BRCA2
138	BRSK2
139	BSCL2
140	BSG
141	BTRC
142	C1R
143	C1S
144	C2CD2L
145	C3orf52
146	C6orf120
147	C9orf72
148	CACNA1A
149	CACNA1C
150	CACNA1S
151	CALHM1
152	CALM1
153	CALM2
154	CALM3
155	CALR
156	CALR3
157	CALU
158	CAMK2A
159	CAMK2D
160	CAMK2G
161	CAMLG
162	CANT1
163	CANX
164	CAPN2
165	CAPN3
166	CARD14
167	CASC3
168	CASP1
169	CASP12
170	CASP2
171	CASP3
172	CASP4
173	CASP7
174	CASP8
175	CASP9
176	CASQ1
177	CASQ2
178	CASR
179	CAST
180	CAT
181	CAV1
182	CAV3
183	CBY1
184	CCDC47
185	CCDC88A
186	CCDC88B
187	CCK
188	CCL2
189	CCL4
190	CCN2
191	CCND1
192	CD36
193	CD4
194	CD59
195	CD74
196	CDC42
197	CDH1
198	CDH2
199	CDIPT
200	CDK1
201	CDK2
202	CDK5
203	CDK5RAP3
204	CDKAL1
205	CDKN1A
206	CDKN1B
207	CDKN2A
208	CDKN3
209	CEBPB
210	CERS6
211	CERT1
212	CES1
213	CFLAR
214	CFTR
215	CGRRF1
216	CHAC1
217	CHAT
218	CHEK1
219	CHERP
220	CHP1
221	CHRM3
222	CHRNE
223	CIRBP
224	CISD2
225	CKAP4
226	CLCC1
227	CLCN1
228	CLGN
229	CLN3
230	CLN5
231	CLN6
232	CLN8
233	CLU
234	CNIH4
235	CNR1
236	COL13A1
237	COL1A1
238	COL2A1
239	COL4A1
240	COL7A1
241	COLGALT1
242	COMP
243	COMT
244	COPA
245	COPB1
246	COPB2
247	COPE
248	COPG1
249	COPS5
250	CP
251	CPQ
252	CPT2
253	CR1
254	CRAT
255	CREB1
256	CREB3
257	CREB3L1
258	CREB3L2
259	CREB3L3
260	CREB3L4
261	CREBBP
262	CREBRF
263	CREBZF
264	CRH
265	CRHR1
266	CRHR2
267	CRP
268	CRYAB
269	CSNK2A1
270	CSTB
271	CTH
272	CTNNB1
273	CTSB
274	CTSD
275	CUL3
276	CXCL8
277	CYB5A
278	CYB5R3
279	CYB5R4
280	CYBA
281	CYBB
282	CYCS
283	CYP17A1
284	CYP19A1
285	CYP1A1
286	CYP1A2
287	CYP1B1
288	CYP21A2
289	CYP2A6
290	CYP2B6
291	CYP2C19
292	CYP2C9
293	CYP2D6
294	CYP2E1
295	CYP3A4
296	CYP51A1
297	DAB2IP
298	DAD1
299	DAPK1
300	DAXX
301	DBH
302	DCSTAMP
303	DDHD1
304	DDIT3
305	DDOST
306	DDRGK1
307	DDX3X
308	DEGS1
309	DELE1
310	DERL1
311	DERL2
312	DERL3
313	DES
314	DGAT1
315	DGAT2
316	DHCR24
317	DHCR7
318	DHDDS
319	DHX36
320	DICER1
321	DLAT
322	DLD
323	DLG1
324	DMD
325	DMPK
326	DNAH8
327	DNAJA1
328	DNAJB1
329	DNAJB11
330	DNAJB12
331	DNAJB14
332	DNAJB2
333	DNAJB9
334	DNAJC10
335	DNAJC18
336	DNAJC3
337	DNM1L
338	DPAGT1
339	DPM1
340	DPM2
341	DPM3
342	DRD1
343	DRD2
344	DSP
345	DSPP
346	DST
347	DUOXA1
348	DUSP19
349	DYNC1H1
350	DYRK1A
351	DYSF
352	E2F1
353	EBP
354	ECPAS
355	EDEM1
356	EDEM2
357	EDEM3
358	EDN1
359	EEF1A1
360	EEF1B2
361	EEF1D
362	EEF2
363	EGF
364	EGFR
365	EGR1
366	EIF2AK1
367	EIF2AK2
368	EIF2AK3
369	EIF2AK4
370	EIF2B1
371	EIF2B5
372	EIF2S1
373	EIF4E
374	EIF4G1
375	EIF5A
376	ELAVL1
377	ELAVL4
378	ELN
379	ELOVL1
380	ELOVL2
381	ELOVL3
382	ELOVL4
383	ELOVL5
384	ELOVL7
385	EMC1
386	EMC10
387	EMC2
388	EMC3
389	EMC4
390	EMC6
391	EMC7
392	EMC8
393	EMC9
394	EMD
395	ENPP1
396	ENTPD5
397	EOGT
398	EP300
399	EPAS1
400	EPHX1
401	EPM2A
402	EPO
403	ERAP1
404	ERAP2
405	ERBB2
406	ERGIC2
407	ERGIC3
408	ERLEC1
409	ERLIN1
410	ERLIN2
411	ERMARD
412	ERMP1
413	ERN1
414	ERN2
415	ERO1A
416	ERO1B
417	ERP27
418	ERP29
419	ERP44
420	ESR1
421	ESYT1
422	ESYT2
423	EXT1
424	EZH2
425	F10
426	F2
427	F3
428	F5
429	F7
430	F8
431	F9
432	FAAH
433	FAF1
434	FAF2
435	FAM120A
436	FAM8A1
437	FANCD2
438	FAS
439	FASLG
440	FBN1
441	FBXO17
442	FBXO2
443	FBXO27
444	FBXO44
445	FBXO6
446	FCGR2B
447	FGF2
448	FGF21
449	FGFR3
450	FGFR4
451	FICD
452	FITM2
453	FKBP10
454	FKBP14
455	FKBP1A
456	FKBP1B
457	FKBP4
458	FKBP5
459	FKRP
460	FLNB
461	FLOT1
462	FLT3
463	FMR1
464	FN1
465	FOS
466	FOXO1
467	FOXO3
468	FOXRED2
469	FURIN
470	FUS
471	G3BP1
472	G3BP2
473	G6PC1
474	G6PC2
475	G6PC3
476	G6PD
477	GABARAP
478	GABARAPL1
479	GABARAPL2
480	GABRA1
481	GADD45A
482	GANAB
483	GAPDH
484	GATA1
485	GBA
486	GBA2
487	GBF1
488	GCH1
489	GCLC
490	GDF15
491	GET1
492	GET3
493	GET4
494	GFAP
495	GFPT1
496	GH1
497	GH-LCR
498	GHRL
499	GJA1
500	GLA
501	GLUD1
502	GOLGA2
503	GOLGB1
504	GOLPH3
505	GORASP1
506	GORASP2
507	GOSR1
508	GOSR2
509	GPAA1
510	GPAT3
511	GPER1
512	GPI
513	GPR37
514	GPX1
515	GPX7
516	GPX8
517	GRAMD1A
518	GRAMD1B
519	GRIA1
520	GRIN1
521	GRIN2A
522	GRIN2B
523	GRINA
524	GRP
525	GSK3B
526	GSR
527	GSTM1
528	GSTP1
529	GTF2I
530	H2AX
531	H6PD
532	HACD2
533	HACD3
534	HACE1
535	HADHB
536	HAX1
537	HCRT
538	HDAC6
539	HERPUD1
540	HERPUD2
541	HFE
542	HGSNAT
543	HIF1A
544	HLA-A
545	HLA-B
546	HLA-C
547	HLA-DPB1
548	HLA-DRA
549	HLA-DRB1
550	HLA-G
551	HM13
552	HMGB1
553	HMGCLL1
554	HMGCR
555	HMOX1
556	HMOX2
557	HNF4A
558	HNRNPK
559	HNRNPU
560	HP
561	HRAS
562	HRC
563	HSD11B1
564	HSD11B2
565	HSD17B10
566	HSD17B12
567	HSF1
568	HSP90AA1
569	HSP90AB1
570	HSP90B1
571	HSPA13
572	HSPA1A
573	HSPA1B
574	HSPA1L
575	HSPA2
576	HSPA4
577	HSPA5
578	HSPA6
579	HSPA8
580	HSPA9
581	HSPB1
582	HSPD1
583	HSPG2
584	HTR1A
585	HTR2A
586	HTR3A
587	HTRA2
588	HTT
589	HUWE1
590	HYOU1
591	IAPP
592	ICAM1
593	ICMT
594	IER3IP1
595	IFNG
596	IGF1
597	IGF1R
598	IGF2BP1
599	IKBKG
600	IL10
601	IL15RA
602	IL18
603	IL1A
604	IL1B
605	IL1RN
606	IL2
607	IL6
608	ILVBL
609	INPP5K
610	INS
611	INSIG1
612	INSIG2
613	INSR
614	ITGB1
615	ITPR1
616	ITPR2
617	ITPR3
618	JAGN1
619	JAK2
620	JKAMP
621	JPH1
622	JPH2
623	JPH3
624	JPH4
625	JSRP1
626	JUN
627	KCNA2
628	KCNB1
629	KCNE1
630	KCNE2
631	KCNH2
632	KCNIP4
633	KCNJ11
634	KCNJ2
635	KCNJ5
636	KCNMA1
637	KCNN4
638	KCNQ1
639	KCNQ2
640	KDELR1
641	KDELR2
642	KDELR3
643	KDR
644	KDSR
645	KEAP1
646	KIF1C
647	KL
648	KMT2B
649	KNG1
650	KPNA2
651	KPNB1
652	KRAS
653	KRT8
654	KRTCAP2
655	KTN1
656	LACC1
657	LAMA2
658	LAMP1
659	LAMP2
660	LBR
661	LDHA
662	LDLR
663	LEP
664	LGALS1
665	LGALS3
666	LGI4
667	LIN28A
668	LIPC
669	LMAN1
670	LMAN1L
671	LMAN2
672	LMBRD1
673	LMNA
674	LMNB1
675	LNPK
676	LOC110806262
677	LONP1
678	LPCAT1
679	LPCAT3
680	LPL
681	LRIT3
682	LRP2
683	LRP6
684	LRPAP1
685	LRRC59
686	LRRK2
687	LSG1
688	MAGEA3
689	MAN1A1
690	MAN1B1
691	MAN2B1
692	MANF
693	MAOA
694	MAOB
695	MAP1LC3A
696	MAP1LC3B
697	MAP2K1
698	MAP2K3
699	MAP2K4
700	MAP2K6
701	MAP2K7
702	MAP3K5
703	MAP3K7
704	MAPK1
705	MAPK10
706	MAPK13
707	MAPK14
708	MAPK3
709	MAPK8
710	MAPK8IP1
711	MAPK9
712	MAPKAP1
713	MAPKAPK2
714	MAPT
715	MARCHF6
716	MARCKS
717	MATN3
718	MBTPS1
719	MBTPS2
720	MCFD2
721	MCL1
722	MDM2
723	MECP2
724	MEF2A
725	MEF2C
726	MET
727	MFN2
728	MGAT2
729	MGST1
730	MIA2
731	MIA3
732	MICA
733	MICB
734	MIR199A1
735	MIR200C
736	MIR21
737	MIR34A
738	MLEC
739	MMGT1
740	MMP2
741	MMP9
742	MOGS
743	MOSPD2
744	MPO
745	MPPE1
746	MR1
747	MSRA
748	MSRB1
749	MSRB3
750	MTDH
751	MTHFR
752	MTOR
753	MTTP
754	MUC1
755	MUC5AC
756	MX1
757	MYC
758	MYDGF
759	MYH6
760	MYH7
761	MYLK
762	MYO9A
763	MYOC
764	MYRF
765	MZB1
766	NACA
767	NAGLU
768	NAPA
769	NAT8
770	NBAS
771	NCCRP1
772	NCK1
773	NCK2
774	NCLN
775	NCSTN
776	NDRG1
777	NDUFS4
778	NDUFS8
779	NEPRO
780	NF1
781	NFE2L1
782	NFE2L2
783	NFKB1
784	NGF
785	NGLY1
786	NHLRC1
787	NIBAN1
788	NLRP1
789	NLRP3
790	NOD2
791	NOL3
792	NOS1
793	NOS1AP
794	NOS2
795	NOS3
796	NOTCH1
797	NOTCH2
798	NOTCH3
799	NOX4
800	NOX5
801	NPC1
802	NPC2
803	NPLOC4
804	NPM1
805	NPPA
806	NPPB
807	NPY
808	NQO1
809	NR1H2
810	NR1H3
811	NR3C1
812	NR3C2
813	NR4A1
814	NRAS
815	NRBF2
816	NRG1
817	NSDHL
818	NSF
819	NSFL1C
820	NUP210
821	NUPR1
822	OLR1
823	OMA1
824	OPA1
825	OPRD1
826	OPRM1
827	ORAI1
828	ORMDL3
829	OS9
830	OSBP
831	OSBPL3
832	OSBPL8
833	OXSR1
834	OXT
835	OXTR
836	P3H1
837	P3H4
838	P4HB
839	P4HTM
840	PABPC1
841	PACS2
842	PALS1
843	PARG
844	PARK7
845	PARP1
846	PARP16
847	PCK1
848	PCNA
849	PCSK6
850	PCSK9
851	PDCD6
852	PDE5A
853	PDHA1
854	PDHB
855	PDIA2
856	PDIA3
857	PDIA4
858	PDIA5
859	PDIA6
860	PDLIM1
861	PDX1
862	PDZD8
863	PEF1
864	PEMT
865	PEX11B
866	PGRMC1
867	PIEZO1
868	PIGA
869	PIGB
870	PIGBOS1
871	PIGC
872	PIGH
873	PIGK
874	PIGN
875	PIGS
876	PIGT
877	PIK3C3
878	PIK3CA
879	PIK3CG
880	PIK3R1
881	PIK3R2
882	PINK1
883	PITPNB
884	PITPNM1
885	PKD1
886	PKD2
887	PKM
888	PKP2
889	PLA2G4A
890	PLA2G4C
891	PLA2G6
892	PLCG1
893	PLD3
894	PLEKHF2
895	PLG
896	PLN
897	PLOD1
898	PLOD2
899	PLOD3
900	PLP1
901	PLPP3
902	PMAIP1
903	PMEL
904	PML
905	PMM2
906	PNKD
907	PNPLA6
908	POFUT1
909	POGLUT2
910	POMC
911	POMP
912	POMT1
913	POMT2
914	PON1
915	PON2
916	POP1
917	POR
918	PPARA
919	PPARG
920	PPARGC1A
921	PPIA
922	PPIB
923	PPIF
924	PPM1L
925	PPP1CA
926	PPP1R15A
927	PPP1R15B
928	PPP2CB
929	PPP3CA
930	PRDX1
931	PRDX2
932	PRDX3
933	PRDX4
934	PRDX5
935	PRDX6
936	PREB
937	PREP
938	PRKAA1
939	PRKAA2
940	PRKAB1
941	PRKCA
942	PRKCD
943	PRKCQ
944	PRKCSH
945	PRKD1
946	PRKDC
947	PRKN
948	PRKRA
949	PRL
950	PRNP
951	PROC
952	PROS1
953	PSEN1
954	PSEN2
955	PSENEN
956	PSMA7
957	PSMC6
958	PSMD2
959	PTEN
960	PTGIS
961	PTGS1
962	PTGS2
963	PTK2
964	PTP4A1
965	PTPA
966	PTPN1
967	PTPN11
968	PTPN2
969	PTPRC
970	PURA
971	PXN
972	QDPR
973	QRICH1
974	RAB10
975	RAB18
976	RAB1A
977	RAB1B
978	RAB2A
979	RAB3GAP1
980	RAB6A
981	RAC1
982	RACK1
983	RAF1
984	RAP1GDS1
985	RARA
986	RASGRF1
987	RASGRF2
988	RCN1
989	RCN2
990	RCN3
991	REEP1
992	REEP4
993	REEP5
994	RELA
995	RER1
996	RET
997	RETREG1
998	RFT1
999	RHBDD1
1000	RHBDD2
1001	RHOA
1002	RIC3
1003	RINT1
1004	RMRP
1005	RNF103
1006	RNF121
1007	RNF13
1008	RNF139
1009	RNF175
1010	RNF183
1011	RNF185
1012	RNF186
1013	RNF19B
1014	RNF5
1015	RNFT1
1016	RNFT2
1017	ROCK1
1018	RORA
1019	RPA1
1020	RPE65
1021	RPL10
1022	RPLP0
1023	RPN1
1024	RPN2
1025	RPS27A
1026	RPS3
1027	RPS6
1028	RPS6KA3
1029	RPTOR
1030	RRBP1
1031	RSAD2
1032	RTN1
1033	RTN2
1034	RTN3
1035	RTN4
1036	RUVBL2
1037	RYR1
1038	RYR2
1039	RYR3
1040	S100A1
1041	S100A9
1042	SACM1L
1043	SAMD8
1044	SAR1A
1045	SAR1B
1046	SCAMP5
1047	SCAP
1048	SCAPER
1049	SCARA3
1050	SCD
1051	SCFD1
1052	SCN10A
1053	SCN1A
1054	SCN5A
1055	SCP2
1056	SCYL1
1057	SDF2L1
1058	SDHA
1059	SDHB
1060	SEC11A
1061	SEC13
1062	SEC16A
1063	SEC22A
1064	SEC22B
1065	SEC22C
1066	SEC23A
1067	SEC23B
1068	SEC23IP
1069	SEC24A
1070	SEC24B
1071	SEC24C
1072	SEC24D
1073	SEC31A
1074	SEC31B
1075	SEC61A1
1076	SEC61B
1077	SEC61G
1078	SEC62
1079	SEC63
1080	SEL1L
1081	SEL1L2
1082	SELENOF
1083	SELENOK
1084	SELENON
1085	SELENOS
1086	SELENOT
1087	SELP
1088	SERINC3
1089	SERP1
1090	SERP2
1091	SERPINA1
1092	SERPINA2
1093	SERPINC1
1094	SERPINE1
1095	SERPINH1
1096	SERPINI1
1097	SESN2
1098	SET
1099	SETD2
1100	SFTPC
1101	SGF29
1102	SGK1
1103	SGPP1
1104	SGPP2
1105	SGSH
1106	SGTA
1107	SGTB
1108	SHC1
1109	SHH
1110	SHISA5
1111	SI
1112	SIGMAR1
1113	SIL1
1114	SIRT1
1115	SIRT2
1116	SIRT3
1117	SLC1A1
1118	SLC25A1
1119	SLC27A2
1120	SLC2A1
1121	SLC2A4
1122	SLC35B1
1123	SLC37A1
1124	SLC37A4
1125	SLC39A14
1126	SLC39A7
1127	SLC4A1
1128	SLC6A1
1129	SLC6A4
1130	SLC8A1
1131	SLC8A3
1132	SLC9A1
1133	SLN
1134	SMN1
1135	SMPD1
1136	SMPD2
1137	SMPD4
1138	SNAP25
1139	SNCA
1140	SNTA1
1141	SOAT1
1142	SOAT2
1143	SOD1
1144	SOD2
1145	SOD3
1146	SORL1
1147	SORT1
1148	SP1
1149	SPAG5
1150	SPAST
1151	SPCS2
1152	SPP1
1153	SPTLC1
1154	SQSTM1
1155	SRC
1156	SREBF1
1157	SREBF2
1158	SRI
1159	SRL
1160	SRP14
1161	SRP54
1162	SRP68
1163	SRP72
1164	SRPRA
1165	SRPRB
1166	SRPX
1167	SSR1
1168	SSR2
1169	SSR3
1170	SSR4
1171	STARD3
1172	STARD3NL
1173	STARD5
1174	STAT1
1175	STAT3
1176	STAU1
1177	STC2
1178	STEEP1
1179	STIM1
1180	STIM2
1181	STING1
1182	STIP1
1183	STK25
1184	STK39
1185	STT3A
1186	STT3B
1187	STUB1
1188	STX17
1189	STX18
1190	STX5
1191	STXBP1
1192	SUMF2
1193	SURF4
1194	SVIP
1195	SYNCRIP
1196	SYT2
1197	SYVN1
1198	TANGO2
1199	TAOK3
1200	TAP1
1201	TAP2
1202	TAPBP
1203	TAPBPL
1204	TARDBP
1205	TBL2
1206	TBXAS1
1207	TECR
1208	TECRL
1209	TERT
1210	TESPA1
1211	TEX2
1212	TEX264
1213	TF
1214	TFEB
1215	TFG
1216	TFRC
1217	TG
1218	TGFA
1219	TGFB1
1220	TGFBR1
1221	TGM2
1222	TH
1223	THBS1
1224	THBS4
1225	TIA1
1226	TIAL1
1227	TJP1
1228	TLR2
1229	TLR3
1230	TLR4
1231	TLR7
1232	TLR9
1233	TM7SF2
1234	TMBIM6
1235	TMCC1
1236	TMCO1
1237	TMED1
1238	TMED10
1239	TMED2
1240	TMED4
1241	TMED7
1242	TMED9
1243	TMEM117
1244	TMEM129
1245	TMEM199
1246	TMEM208
1247	TMEM214
1248	TMEM259
1249	TMEM33
1250	TMEM43
1251	TMEM67
1252	TMTC3
1253	TMTC4
1254	TMUB1
1255	TMUB2
1256	TMX1
1257	TMX2
1258	TMX3
1259	TNF
1260	TNFRSF10B
1261	TNFRSF1A
1262	TNFSF10
1263	TOR1A
1264	TOR1AIP1
1265	TOR1AIP2
1266	TOR1B
1267	TP53
1268	TPM1
1269	TRA
1270	TRAF2
1271	TRAF6
1272	TRAM1
1273	TRAM2
1274	TRAP1
1275	TRAPPC11
1276	TRAPPC12
1277	TRAPPC2
1278	TRAPPC3
1279	TRAPPC4
1280	TRAPPC5
1281	TRAPPC9
1282	TRDN
1283	TREM2
1284	TRIB3
1285	TRIM13
1286	TRIM25
1287	TRIP11
1288	TRPA1
1289	TRPC1
1290	TRPM2
1291	TRPM4
1292	TRPM8
1293	TRPV1
1294	TRPV4
1295	TSC1
1296	TSPO
1297	TTC23L
1298	TTF2
1299	TTN
1300	TTR
1301	TUSC3
1302	TXN
1303	TXNDC12
1304	TXNDC5
1305	TXNIP
1306	TXNRD1
1307	TYR
1308	UBA5
1309	UBA52
1310	UBAC2
1311	UBB
1312	UBC
1313	UBE2D1
1314	UBE2D2
1315	UBE2D3
1316	UBE2G2
1317	UBE2J1
1318	UBE2J2
1319	UBE2K
1320	UBE2N
1321	UBE4A
1322	UBE4B
1323	UBL4A
1324	UBQLN1
1325	UBQLN2
1326	UBQLN4
1327	UBXN1
1328	UBXN10
1329	UBXN2B
1330	UBXN4
1331	UBXN6
1332	UBXN8
1333	UCHL1
1334	UCP2
1335	UFC1
1336	UFD1
1337	UFL1
1338	UFM1
1339	UGGT1
1340	UGGT2
1341	UGT1A
1342	UGT1A1
1343	UGT1A10
1344	UGT1A3
1345	UGT1A4
1346	UGT1A5
1347	UGT1A6
1348	UGT1A7
1349	UGT1A8
1350	UGT1A9
1351	ULBP1
1352	UMOD
1353	UNC93B1
1354	UQCRFS1
1355	USE1
1356	USO1
1357	USP13
1358	USP14
1359	USP19
1360	USP25
1361	USP9X
1362	UVRAG
1363	VAMP1
1364	VAMP7
1365	VAPA
1366	VAPB
1367	VCAM1
1368	VCL
1369	VCP
1370	VCPIP1
1371	VDAC1
1372	VDR
1373	VEGFA
1374	VHL
1375	VIM
1376	VKORC1
1377	VKORC1L1
1378	VMA21
1379	VMP1
1380	VPS33A
1381	VRK2
1382	VWF
1383	WDR83OS
1384	WFS1
1385	WWOX
1386	XBP1
1387	XDH
1388	XIAP
1389	YBX1
1390	YIF1A
1391	YIF1B
1392	YIPF5
1393	YKT6
1394	YOD1
1395	YTHDF2
1396	YWHAE
1397	YWHAZ
1398	YY1
1399	ZC3H12A
1400	ZDHHC4
1401	ZDHHC6
1402	ZFAND2B
1403	ZFYVE1
1404	ZFYVE27
1405	ZMPSTE24
1406	ZW10
