# Supplementary material for: Bioinformatics analysis to explore biomarkers and mechanisms of action associated with endoplasmic reticulum stress and ferroptosis in Parkinson’s disease
Source: PLoS One. 2025 Aug 8;20(8):e0328682. doi: 10.1371/journal.pone.0328682 (PMC12333997; doi:10.1371/journal.pone.0328682)
Supplement: S2 Table — (CSV) [file pone.0328682.s012.csv]

Number	Genes name
1	ABCC1
2	ABCC5
3	ABHD12
4	ACADSB
5	ACO1
6	ACOT1
7	ACSF2
8	ACSL1
9	ACSL3
10	ACSL4
11	ACVR1B
12	ADAM23
13	ADAMTS13
14	ADIPOQ
15	AEBP2
16	AGPAT3
17	AGPS
18	AHCY
19	AIFM2
20	AKR1C1
21	AKR1C2
22	AKR1C3
23	AKT1S1
24	ALDH3A2
25	ALOX12
26	ALOX12B
27	ALOX15
28	ALOX15B
29	ALOX5
30	ALOXE3
31	AMN
32	ANO6
33	AQP3
34	AQP5
35	AQP8
36	AR
37	ARF6
38	ARHGEF26-AS1
39	ARNTL
40	ASAH2
41	ASMTL-AS1
42	ATF2
43	ATF3
44	ATF4
45	ATG13
46	ATG16L1
47	ATG3
48	ATG4D
49	ATG5
50	ATG7
51	ATM
52	ATP5MC3
53	BACH1
54	BAP1
55	BCAT2
56	BECN1
57	BEX1
58	BID
59	BRD2
60	BRD3
61	BRD4
62	BRD7
63	BRDT
64	BRPF1
65	CA9
66	CAMKK2
67	CARS1
68	CAV1
69	CBS
70	CCDC6
71	CD44
72	CD82
73	CDC25A
74	CDCA3
75	CDH1
76	CDKN1A
77	CDKN2A
78	CDO1
79	CFL1
80	CGAS
81	CHAC1
82	CHMP1A
83	CHMP5
84	CHMP6
85	CHP1
86	CIRBP
87	CISD1
88	CISD2
89	CISD3
90	CLTRN
91	COPZ1
92	COX4I2
93	CP
94	CPEB1
95	CREB1
96	CREB3
97	CREB5
98	CS
99	CTSB
100	CYB5R1
101	CYBB
102	CYGB
103	CYP4F8
104	DAZAP1
105	DCAF7
106	DDR2
107	DECR1
108	DHODH
109	DLD
110	DNAJB6
111	DPEP1
112	DPP4
113	DUOX1
114	DUOX2
115	ECH1
116	EGFR
117	EGLN2
118	EGR1
119	ELAVL1
120	ELOVL5
121	EMC2
122	ENO3
123	ENPP2
124	EPAS1
125	EPT1
126	ETV4
127	EZH2
128	FABP4
129	FADS1
130	FADS2
131	FANCD2
132	FAR1
133	FBXW7
134	Fer1HCH
135	FGF21
136	FH
137	FLT3
138	FNDC5
139	FOXO4
140	FTH1
141	FTL
142	FTMT
143	FURIN
144	FXN
145	FZD7
146	G6PD
147	G6PDX
148	GABARAPL1
149	GABARAPL2
150	GALNT14
151	GCH1
152	GCLC
153	GDF15
154	GJA1
155	GLRX5
156	GLS2
157	GOT1
158	GPAT4
159	GPX4
160	GRIA3
161	GSK3B
162	GSTM1
163	GSTZ1
164	H19
165	HCAR1
166	HDDC3
167	HELLS
168	HIF1A
169	HILPDA
170	HMGB1
171	HMOX1
172	HOTAIR
173	HRAS
174	HSF1
175	HSPA5
176	HSPB1
177	IDH1
178	IDH2
179	IDO1
180	IFNA1
181	IFNA10
182	IFNA13
183	IFNA14
184	IFNA16
185	IFNA17
186	IFNA2
187	IFNA21
188	IFNA4
189	IFNA5
190	IFNA6
191	IFNA7
192	IFNA8
193	IFNG
194	IL1B
195	IL6
196	INTS2
197	IREB2
198	ISCU
199	JUN
200	KDM3B
201	KDM4A
202	KDM5A
203	KDM5C
204	KDM6B
205	KEAP1
206	KIF20A
207	KLF2
208	KLHDC3
209	KMT2D
210	KRAS
211	LAMP2
212	LCE2C
213	LCN2
214	LGMN
215	LIFR
216	LIG3
217	LONP1
218	LPCAT3
219	LPIN1
220	LYRM1
221	MAP1LC3A
222	MAP3K11
223	MAP3K14
224	MAPK1
225	MAPK14
226	MAPK3
227	MAPK8
228	MAPK9
229	MAPKAP1
230	MARCHF5
231	MDM2
232	MDM4
233	MEF2C
234	MEG3
235	MEG8
236	METTL14
237	MFN2
238	MGST1
239	MIB1
240	MIB2
241	MICU1
242	MIOX
243	MLLT1
244	MLST8
245	MMD
246	MPC1
247	MS4A15
248	MT1DP
249	MT1G
250	MTCH1
251	MTDH
252	MTF1
253	MTOR
254	MUC1
255	MYB
256	MYCN
257	NCOA3
258	NCOA4
259	NDRG1
260	NEAT1
261	NEDD4
262	NEDD4L
263	NF2
264	NFE2L2
265	NFS1
266	NOS2
267	NOX1
268	NOX3
269	NOX4
270	NOX5
271	NQO1
272	NR1D1
273	NR1D2
274	NR4A1
275	NR5A2
276	NRAS
277	NT5DC2
278	NUPR1
279	OIP5-AS1
280	OSBPL9
281	OTUB1
282	P4HB
283	PANX1
284	PANX2
285	PAQR3
286	PARK7
287	PARP1
288	PARP10
289	PARP11
290	PARP12
291	PARP14
292	PARP15
293	PARP16
294	PARP2
295	PARP3
296	PARP4
297	PARP6
298	PARP8
299	PARP9
300	PDK4
301	PDSS2
302	PEBP1
303	PEDS1
304	PEX10
305	PEX12
306	PEX2
307	PEX3
308	PEX6
309	PGD
310	PGRMC1
311	PHF21A
312	PHKG2
313	PIEZO1
314	PIK3CA
315	PIR
316	PLA2G6
317	PLIN2
318	PML
319	POM121L12
320	POR
321	PPARA
322	PPARD
323	PPARG
324	PPP1R13L
325	PRDX1
326	PRDX6
327	PRKAA1
328	PRKAA2
329	PRKCA
330	PROK2
331	PROM2
332	PRR5
333	PTEN
334	PTGS2
335	PTPN18
336	PTPN6
337	PVT1
338	QSOX1
339	RARRES2
340	RB1
341	RBMS1
342	RELA
343	RHEBP1
344	RICTOR
345	RNF113A
346	RPL8
347	RPTOR
348	RRM2
349	SAT1
350	SCD
351	SCP2
352	SENP1
353	SESN2
354	SIAH2
355	SIRT1
356	SIRT2
357	SIRT3
358	SIRT6
359	SLC11A2
360	SLC16A1
361	SLC1A5
362	SLC25A28
363	SLC38A1
364	SLC39A14
365	SLC39A7
366	SLC3A2
367	SLC40A1
368	SLC7A11
369	SMAD7
370	SMG9
371	SMPD1
372	SNCA
373	SNX4
374	SNX5
375	SOCS1
376	SOX2
377	SQSTM1
378	SRC
379	SREBF1
380	SREBF2
381	SRSF9
382	STAT3
383	STING1
384	STK11
385	SUV39H1
386	TAFAZZIN
387	TBK1
388	TERT
389	TF
390	TFAM
391	TFAP2A
392	TFR2
393	TFRC
394	TGFB1
395	TGFBR1
396	TIMM9
397	TIMP1
398	TLR4
399	TMBIM4
400	TMEM161B-DT
401	TMSB4X
402	TMSB4Y
403	TNFAIP3
404	TOR2A
405	TP53
406	TP63
407	TRIB2
408	TRIM21
409	TRIM26
410	TRIM46
411	TSC1
412	TTPA
413	TXN
414	TYRO3
415	ULK1
416	ULK2
417	USP11
418	USP35
419	USP7
420	VCP
421	VDAC2
422	VDR
423	WIPI1
424	WIPI2
425	WWTR1
426	YAP1
427	YTHDC2
428	YY1AP1
429	ZEB1
430	ZFAS1
431	ZFP36
